# Supplementary material for: O-antigen biosynthesis gene clusters of Escherichia albertii: their diversity and similarity to Escherichia coli gene clusters and the development of an O-genotyping method
Source: Microb Genom. 2019 Nov 18;5(11):e000314. doi: 10.1099/mgen.0.000314 (PMC6927306; doi:10.1099/mgen.0.000314)
Supplement: Supplementary File 1 [file mgen-5-314-s001.xlsx]

## Sheet: Table S1_final
Table S1. The summary of genetic and serological information of 65 E. albertii strains analyzed in this study.
Strain name	GC contents (%)	Sources of genome dataa	O-genotype of E. albertiib		Comparison of O-AGCs with E. coli/Shigella and other Escherichia species			Aggutination with antisera of E. coli/Shigella O-antigensc			Correlation of genetic and serological similaritiesd		Nucleotide sequence identity (≧80%) of E. albertii wzx/wzy (wzm/wzt) genes to those of knwon E. coli/Shigella O-serotypes			accession No. of genome sequences	accession No. of O-AGC	sources	country
					Conservation of gene set	Average nucleotide sequence identity of CDSs in O-AGC (%)		Denka Seiken	SSI				wzx (wzm) [serotype	wzy (wzt) [serotype]
SP140128	38.1	-	EAOg1		-	-		NA	NA		NT		-	-		-	KY574559	Mutton	China
NIAH_Bird 2	38.1	B	EAOg1		-	-		N	O180		N		-	-		BBVK01000001-BBVK01000070	LC494308	Aves (Sturnus cineraceus)	Japan
NIAH_Bird 13	38.0	B	EAOg1		-	-		N	O180		N		-	-		BBVI01000001-BBVI01000063	LC494310	Aves (Hypsipetes amaurotis)	Japan
SP140152	37.7	-	EAOg2		-	-		NA	NA		NT		-	-		-	KY574563	chicken intestine	China
EC05-160	37.7	B	EAOg2		-	-		N	N		N		-	-		BBVW01000001-BBVW01000073	LC494311	Homo sapiens	Japan
94389	37.7	B	EAOg2		-	-		N	N		N		-	-		BBVH01000001-BBVH01000112	LC494312	Homo sapiens	Japan
KU20110014	37.7	B	EAOg2		-	-		N	N		N		-	-		BBWD01000001-BBWD01000111	LC494313	Homo sapiens	Japan
SP140148	35.9	-	EAOg3		complete [O181]	ND		NA	NA		NT		-	-		-	KY574560	Chiken intestine	China
24	35.9	B	EAOg3		complete [O181]	83		N	O181		Y		-	-		BBVF01000001-BBVF01000137	LC494314	Homo sapiens	Japan
EC03-127	35.9	B	EAOg3		complete [O181]	ND		N	O181		Y		-	-		BBVU01000001-BBVU01000149	LC494315	Homo sapiens	Japan
SP140602	40.1	-	EAOg4		-	-		NA	NA		NT		-	-		-	KY574564	chiken intestine	China
NIAH_Bird 24	40.1	B	EAOg4		-	-		N	N		N		-	-		BBVM01000001-BBVM01000094	LC494305	Aves (Cyanopica cyana)	Japan
KF1	40.1	A	EAOg4		-	-		NA	NA		N/A		-	-		CP007025	LC494342	Homo sapiens
2010C-3449	40.1	A	EAOg4		-	-		NA	NA		N		-	-		CP034212	LC494343	Homo sapiens	USA
SP140619	36.7	-	EAOg5		-	-		NA			NT		-	-		-	KY574567	chiken intestine	China
EC05-81	36.7	B	EAOg5		-	-		N	N		N		-	-		BBVY01000001-BBVY01000050	LC494304	Homo sapiens	Japan
K7744	36.7	B	EAOg5		-	-		N	N		N		-	-		BBWB01000001-BBWB01000116	LC494303	Homo sapiens	Japan
SP140674	35.1	-	EAOg6		complete [O3]	98.5		NA	NA		NT		99.2 [O3]	99.5 [O3]		-	KY574571	Aves (Gallus gallus domesticus)	China
ZG141049	36.6	-	EAOg7		-	-		NA	NA		NT		88.3 [O131]	84.2 [O124,O164]		-	KY574602	Homo sapiens	China
EC03-195	36.6	B	EAOg7		-	-		N	N		N		88.3 [O131]	84.2 [O124,O164]		BBVV01000001-BBVV01000078	LC494316	Homo sapiens	Japan
CB10113	36.5	B	EAOg7		-	-		N	N		N		88.3 [O131]	84.2 [O124,O164]		BBVR01000001-BBVR01000144	LC494317	Felis catus	Germany
NBRC107761	36.6	A	EAOg7		-	-		NA	NA		NT		88.3 [O131]	84.2 [O124,O164]		BBMY00000000	LC494344	Homo sapiens	NI
TW07627	36.6	A	EAOg7		-	-		NA	NA		NT		88.3 [O131]	84.2 [O124,O164]		ABKX00000000	LC494345	Homo sapiens	Bangladesh
1551-2	36.6	B	EAOg7		-	-		NA	NA		NT		88.3 [O131]	84.2 [O124,O164]		CP025317	LC494346	Homo sapiens	Brazil
HK18069	37.7	D	EAOg8		partial [O128&O55]	NC		NA	NA		NT		89.3 [O128]	88.1 [O128]		not available	not available	duck indestine	China
NIAH_Bird 5	37.7	B	EAOg8		partial [O128&O55]	NC		O128/O55	O128/O55		Y		89.3 [O128]	88.1 [O128]		BBVP01000001-BBVP01000106	LC494306	Aves (Puffinus tenuirostris)	Japan
NIAH_Bird 26	37.7	B	EAOg8		partial [O128&O55]	NC		O128/O55	O128/O55		Y		89.3 [O128]	88.1 [O128]		BBVO01000001-BBVO01000103	LC494307	Aves (Hypsipetes amaurotis)	Japan
MKR5	37.2	C	EAOg9		complete [SB13]	99.8		SB13	NT		Y		99.8 [SB13]	99.6 [SB13]		BJWM01000001-BJWM01000420	LC494330	Homo sapiens	Japan
NCTC 9362	37.2	A	EAOg9		complete [SB13]	NC		NA	NA		NT		99.8 [SB13]	99.6 [SB13]		CP034213	LC494347	Homo sapiens	Egypt
2013C-4143	37.7	A	EAOg10		complete [SB7]	99.4		NA	NA		NT		99.4 [SB7]	98.8 [SB7]		CP030787	LC494348	Homo sapiens	USA
05-3106	37.7	A	EAOg10		complete [SB7]	NC		NA	NA		NT		99.4 [SB7]	98.8 [SB7]		CP030778	LC494349	Homo sapiens	USA
MOD1-EC1724	37.7	A	EAOg10		complete [SB7]	NC		NA	NA		NT		99.4 [SB7]	98.8 [SB7]		PTRR01000001-PTRR01000039	LC494350	Homo sapiens	USA
G-3-3al	36.7	C	EAOg11		complete [O161]	99.1		O161	NT		Y		99.5 [O161]	98.2 [O161]		BJWN01000001-BJWN01000174	LC494331	Aves (Columba livia)	Japan
13S38	35.5	A	EAOg12		complete [O63]	98.8		O63	NT		Y		99.8 [O63]	99.6 [O63]		BEZV01000001–BEZV01000118	LC494332	Homo sapiens	Japan
NIAH_Bird 16	39.5	B	EAOg13		complete [O184]	96.6		(O103)	O184 (O103)		Y		99.7 [O184]	99.6 [O184]		BBVJ01000001-BBVJ01000145	LC494318	Aves (Passer montanus)	Japan
ZZG 12-3	38.6	C	EAOg14		complete [O141]	95		NT	O141		Y		99.3 [O141]	98.6 [O141]		BJWO01000001-BJWO01000087	LC494333	Aves (Columba livia)	Japan
2012EL-1823B	37.4	A	EAOg15		complete [O119]	97.4		NA	NA		NT		99.0 [O119]	98.4 [O119]		CP030783	LC494351	Homo sapiens	USA
CB9786	37.3	B	EAOg16		complete [O65]	94.9		N	O65		Y		97.8 [O65]	98.0 [O65]		AP014856	LC494359	Homo sapiens	Germany
20H38	36.7	B	EAOg16		complete [O65]	NC		N	O65		Y		97.8 [O65]	98.0 [O65]		BBVE01000001-BBVE01000092	LC494319	Homo sapiens	Japan
P6-1 al	36.9	C	EAOg17		complete [O144]	94		O144	NT		Y		96.6 [O144]	96.3 [O144]		BJWP01000001-BJWP01000172	LC494352	Aves (Columba livia)	Japan
HIPH08472	38.2	B	EAOg18		complete [O115]	93.7		O115	O115/O152		Y		95.3 [O115]	95.7 [O115]		BBVZ01000001-BBVZ01000085	LC494320	Homo sapiens	Japan
U-30-1	37.8	C	EAOg19		complete [O69]	91.9		NT	O69		Y		94.9 [O69]	93.6 [O69]		BJWQ01000001-BJWQ01000083	LC494334	Aves (Alcedo atthis)	Japan
NIAH_Bird 3	39.4	B	EAOg20		complete [O152]	91.2		N	O152		Y		93.9 [O152]	91.8 [O152]		AP014855	LC494309	Aves (Puffinus tenuirostris)	Japan
EC05-44	37.4	B	EAOg21		complete [O182]	NC		N	O182		Y		89.3 [O182]	89.3 [O182]		BBVX01000001-BBVX01000043	LC494322	Homo sapiens	Japan
NIAH_Bird 8	37.4	B	EAOg21		complete [O182]	90.5		N	O182		Y		89.3 [O182]	89.3 [O182]		BBVQ01000001-BBVQ01000167	LC494323	Aves (Egretta garzetta)	Japan
HIPH12338	35.7	C	EAOg22		complete [O27]	91.7		O27	NT		Y		91.6 [O27]	92.4 [O27]		BJWR01000001-BJWR01000369	LC494336	Aves	Japan
07-3866	38.1	A	EAOg23		complete [O103]	89.8		NA	NA		NT		89.9 [O103]	88.9 [O103]		CP030781	LC494353	Homo sapiens	USA
NIAH_Bird 23	39.1	B	EAOg24		complete [O58]	83.3		N	O58		Y		86.6 [O58]	85.6 [O58]		BBVL01000001-BBVL01000102	LC494324	Aves (Phalacrocorax carbo)	Japan
FCI-EC468	37.7	A	EAOg25		complete [O84]	86.9		NT	O84		Y		82.9 [O84]	82.2 [O84]		BEZX01000001-BEZX01000054	LC494335	Homo sapiens	Japan
E2675	38.1	B	EAOg26		complete [O49]	85.4		N	O49		Y		81.6 [O49]	81.2 [O49]		BBVT01000001-BBVT01000119	LC494325	Aves (Corvus)	Japan
K7394	35.3	B	EAOg27		complete [O130]	83.4		N	O130		Y		80.1 [O130]	81.8 [O130]		BBWA01000001-BBWA01000059	LC494326	Homo sapiens	Japan
2014C-4356	37.9	A	EAOg28		complete [O37]	88.4		NA	NA		NT		89.4 [O37]	86.4 [O37]		CP024282	LC494354	Homo sapiens	USA
NIAH_Bird 25	42.5	B	EAOg29		partial [O8]	NC		O8	O8		Y		(98.7) [O8]	(98.4) [O8]		BBVN01000001-BBVN01000113	LC494321	Aves (Passer montanus)	Japan
ZAC44-3	40	C	EAOg30		partial [O69]	NC		(O124)	O69		Y		95.5 [O69]	-		BJWS01000001-BJWS01000281	LC494337	Aves (Columba livia)	Japan
EC06-170	38.1	B	EAOg31		-	-		N	O175		N		-	-		AP014857	LC494355	Homo sapiens	Japan
V3-1al	38.5	C	EAOg32		-	-		N	N		NT		-	-		BJWT01000001-BJWT01000077	LC494338	Aves (Columba livia)	Japan
U-112-1	37.3	C	EAOg33		-	-		N	N		NT		-	-		BJWU01000001-BJWU01000137	LC494339	Aves (Turdus pallidus)	Japan
4051-6	35.2	B	EAOg34		-	-		N	N		NT		-	-		BBVG01000001-BBVG01000084	LC494327	Homo sapiens	Brazil
CB9791	38.7	B	EAOg35		-	-		N	N		NT		-	-		BBVS01000001-BBVS01000100	LC494328	Homo sapiens	Germany
K7756	39.6	B	EAOg36		-	-		N	N		NT		-	-		BBWC01000001-BBWC01000053	LC494329	Homo sapiens	Japan
B156	37.6	A	EAOg37		-	-		NA	NA		NT		-	-		ADJH01000001-ADJH01000025	LC494356	Aves (Gymnorhina tibicen)	Australia
Q16-2 al	36.4	C	EAOg38		-	-		N	N		NT		-	-		BJWV01000001-BJWV01000054	LC494340	Aves (Columba livia)	Japan
A32-5al	35.9	C	EAOg39		-	-		N	N		NT		-	-		BJWW01000001-BJWW01000149	LC494341	Aves (Columba livia)	Japan
2014C-4015	35.9	A	EAOg39		-	-		NA	NA		NT		-	-		CP034166	LC494357	Homo sapiens	USA
06-3542	37.9	A	EAOg40		-	-		NA	NA		NT		-	-		CP034162	LC494358	Homo sapiens	USA
a: Data from the NCBI database (A; strain not available), our previous study (B), and newly sequenced strains in this study (C).
b: EAO1-7 and EAO8 were identified by Wang et al.(2017) and Zheng et al.(2019), respectively.
c: N: no agglutination; NA: strain not available; NT: not tested. Antisera that exhibited weak agglutination are shown in parentheses.
d: Y: correlated; N: not correlaed; NT: not tested

## Sheet: Table S2_EAO_strain
Table S3. E. albertii strains used for the validation of the EAO-genotypng system develped in this study							Table S2. E. albertii strains used for the validation of the EAO-genotypng system develped in this study
Strain name	Places of strain isolation (prefecture)	Sources	Date of isolation	EAO-genotype (EAOg)		分離年で並べることには意味がない。 SourceかEAOgか、本文との関係でどちらか主に見てほしい方	Strain name	Places of strain isolation (prefecture)	Sources	Date of isolation	EAO-genotype (EAOg)
FIH09/A1-1	G Shrine, Fukuoka (Fukuoka)	pigeon feces	2009-02-19	EAOg30			EC447	Fukuoka (Fukuoka)	human feces (outbreak)	2003.?.?	EAOg1
F08/101-31	Fukuoka (Fukuoka)	human feces (diarrhea)	2005	EAOg18			ZAH-4-2	H park, Chiyoda-ku (Tokyo)	pigeon feces	2013.8.4	EAOg1
A56-1al	G Shrine, Fukuoka (Fukuoka)	pigeon feces	2010-09-05	EAOg21			ZAT-16-1	O station, Kamakura (Kanagawa)	pigeon feces	2014.9.13	EAOg1
N-1al	S shrine, Saga (Saga)	pigeon feces	2010-10-15	EAOg26			ZAT-34-1	O station, Kamakura (Kanagawa)	pigeon feces	2014.9.13	EAOg1
H-1-1al	H Shrine, Fukuoka (Fukuoka)	pigeon feces	2010-10-28	EAOg7			ZAW-2-1	S shrine, Yao (Osaka)	pigeon feces	2014.9.17	EAOg2
H-2-1al	H Shrine, Fukuoka (Fukuoka)	pigeon feces	2010-10-28	ND			U439-1	Dazaifu (Fukuoka)	chicken meat	2014.9.22	EAOg3
H-2-4al	H Shrine, Fukuoka (Fukuoka)	pigeon feces	2010-10-28	ND			U-567-1	Dazaifu (Fukuoka)	chicken meat	2014.10.21	EAOg3
H-5-3al	H Shrine, Fukuoka (Fukuoka)	pigeon feces	2010-10-28	ND			U-567-5	Dazaifu (Fukuoka)	chicken meat	2014.10.21	EAOg3
H-6-1al	H Shrine, Fukuoka (Fukuoka)	pigeon feces	2010-10-28	EAOg7			MKR1	Yokkaichi (Mie)	human feces	2012.05.07	EAOg3
I-1-1al	A Shrine, Fukuoka (Fukuoka)	pigeon feces	2010-10-28	EAOg35			ZAT-19-1	O station, Kamakura (Kanagawa)	pigeon feces	2014.9.13	EAOg3
G6-1al	H Park, Fukuoka (Fukuoka)	pigeon feces	2010-10-28	EAOg7			EC15062-1	(Akita)	human feces (diarrhea)	2011.11.1	EAOg4
G-10-1al	H Park, Fukuoka (Fukuoka)	pigeon feces	2010-10-28	EAOg5			MKR45	Akishima (Tokyo)	human feces	2012.06.02	EAOg5
P6-2 al	K castle, Kitakyushu (Fukuoka)	pigeon feces	2011-01-13	EAOg7			AZN-8-1	B temple, Shimojo-ku (Kyoto)	pigeon feces	2014.7.16	EAOg5
P6-7 al	K castle, Kitakyushu (Fukuoka)	pigeon feces	2011-01-13	EAOg7			G-10-1al	H Park, Fukuoka (Fukuoka)	pigeon feces	2010.10.28	EAOg5
Q16-1 al	T Shrine, Kitakyushu (Fukuoka)	pigeon feces	2011-01-13	EAOg38			ZAP-30-1	M shrine, Mishima (Shizuoka)	pigeon feces	2014.9.12	EAOg5
ZAA1-1	O park, Sapporo (Hokkaido)	pigeon feces	2012-06-06	EAOg5			ZAA1-1	O park, Sapporo (Hokkaido)	pigeon feces	2012.6.6	EAOg5
ZAD-1-1	Y Park, Yokohama (Kanagawa)	pigeon feces	2012-06-27	ND			U-31-1	Dazaifu (Fukuoka)	Turdus pallidus	2012.08.26	EAOg5
ZAE-2-1	Y Park, Yokohama (Kanagawa)	pigeon feces	2012-06-28	ND			ZAH-1-3	H park, Chiyoda-ku (Tokyo)	pigeon feces	2013.8.4	EAOg7
ZAE-3-1	Y Park, Yokohama (Kanagawa)	pigeon feces	2012-06-28	EAOg27			G6-1al	H Park, Fukuoka (Fukuoka)	pigeon feces	2010.10.28	EAOg7
ZAE-5-1	Y Park, Yokohama (Kanagawa)	pigeon feces	2012-06-28	EAOg30			H-1-1al	H Shrine, Fukuoka (Fukuoka)	pigeon feces	2010.10.28	EAOg7
ZAE-6-1	Y Park, Yokohama (Kanagawa)	pigeon feces	2012-06-28	EAOg11			H-6-1al	H Shrine, Fukuoka (Fukuoka)	pigeon feces	2010.10.28	EAOg7
ZAE-7-1	Y Park, Yokohama (Kanagawa)	pigeon feces	2012-06-28	ND			P6-2 al	K castle, Kitakyushu (Fukuoka)	pigeon feces	2011.1.13	EAOg7
ZAE-7-3	Y Park, Yokohama (Kanagawa)	pigeon feces	2012-06-28	ND			P6-7 al	K castle, Kitakyushu (Fukuoka)	pigeon feces	2011.1.13	EAOg7
MKR1	Yokkaichi (Mie)	human feces	2012.05.07	EAOg3			HIPH12493	(Hokkaido)	wild bird feces	2012.8.22	EAOg8
MKR45	Akishima (Tokyo)	human feces	2012.06.02	EAOg5			ZAE-6-1	Y Park, Yokohama (Kanagawa)	pigeon feces	2012.6.28	EAOg11
U-31-1	Dazaifu (Fukuoka)	Turdus pallidus	2012/08/26	EAOg5			EC648	Fukuoka (Fukuoka)	human feces (diarrhea)	2014.?.?	EAOg12
U-112-f13	Dazaifu (Fukuoka)	Turdus pallidus	2012-11-16	EAOg29			13S45	Kumamoto (Kumamoto)	human feces (outbreak)	2013.5.?	EAOg12
U-119-b1	Dazaifu (Fukuoka)	Turdus pallidus	2012-11-23	EAOg29			HIPH12571	(Hokkaido)	wild bird feces	2012.10.10	EAOg12
U-129b	Dazaifu (Fukuoka)	Turdus pallidus	2012-11-29	EAOg35			ZAT-11-1	O station, Kamakura (Kanagawa)	pigeon feces	2014.9.13	EAOg13
EC15062-1	(Akita)	human feces (diarrhea)	2011/11/1	EAOg4			ZAX-3-1	O shrine, Osaka (Osaka)	pigeon feces	2014.9.17	EAOg16
HIPH12312	(Hokkaido)	wild bird feces	2012-05-26	EAOg40			ZZG 11-1	S shrine, Saga (Saga)	pigeon feces	2015.1.18	EAOg16
HIPH12322	(Hokkaido)	wild bird feces	2012-06-13	ND			F08/101-31	Fukuoka (Fukuoka)	human feces (diarrhea)	2005	EAOg18
HIPH12355	(Hokkaido)	wild bird feces	2012-07-26	ND			ZAT-2-1	O station, Kamakura (Kanagawa)	pigeon feces	2014.9.13	EAOg18
HIPH12454	(Hokkaido)	wild bird feces	2012-08-14	EAOg23			ZZG 63-2	S shrine, Saga (Saga)	pigeon feces	2015.1.18	EAOg19
HIPH12457	(Hokkaido)	wild bird feces	2012-08-17	ND			HIPH12583	(Hokkaido)	wild bird feces	2012.10.25	EAOg20
HIPH12493	(Hokkaido)	wild bird feces	2012-08-22	EAOg8			A56-1al	G Shrine, Fukuoka (Fukuoka)	pigeon feces	2010.9.5	EAOg21
HIPH12534	(Hokkaido)	wild bird feces	2012-09-09	ND			ZZG 2-1	S shrine, Saga (Saga)	pigeon feces	2015.1.18	EAOg22
HIPH12567	(Hokkaido)	wild bird feces	2012-10-10	EAOg36			ZAY-15-1	S station, Sakai (Osaka)	pigeon feces	2014.9.18	EAOg23
HIPH12571	(Hokkaido)	wild bird feces	2012-10-10	EAOg12			HIPH12454	(Hokkaido)	wild bird feces	2012.8.14	EAOg23
HIPH12583	(Hokkaido)	wild bird feces	2012-10-25	EAOg20			ZAR-25-1	O castle, Odawara (Kanagawa)	pigeon feces	2014.9.12	EAOg24
ZAH-1-3	H park, Chiyoda-ku (Tokyo)	pigeon feces	2013-08-04	EAOg7			U350-3	Dazaifu (Fukuoka)	Turdus pallidus	2013.11.13	EAOg24
ZAH-4-2	H park, Chiyoda-ku (Tokyo)	pigeon feces	2013-08-04	EAOg1			ZAT-23-1	O station, Kamakura (Kanagawa)	pigeon feces	2014.9.13	EAOg25
ZAH-12-1	H park, Chiyoda-ku (Tokyo)	pigeon feces	2013-08-04	EAOg26			ZAH-12-1	H park, Chiyoda-ku (Tokyo)	pigeon feces	2013.8.4	EAOg26
ZAH-14-1	H park, Chiyoda-ku (Tokyo)	pigeon feces	2013-08-04	EAOg30			N-1al	S shrine, Saga (Saga)	pigeon feces	2010.10.15	EAOg26
ZAI-4-1	C temple, Kyoto (Kyoto)	pigeon feces	2013-08-23	EAOg30			ZAE-3-1	Y Park, Yokohama (Kanagawa)	pigeon feces	2012.6.28	EAOg27
ZAI-5-1	C temple, Kyoto (Kyoto)	pigeon feces	2013-08-23	ND			ZAT-40-1	O station, Kamakura (Kanagawa)	pigeon feces	2014.9.13	EAOg29
ZAI-13-1	C temple, Kyoto (Kyoto)	pigeon feces	2013-08-23	EAOg30			ZZG 48-1	S shrine, Saga (Saga)	pigeon feces	2015.1.18	EAOg29
ZAI-13-2	C temple, Kyoto (Kyoto)	pigeon feces	2013-08-23	EAOg30			U-112-f13	Dazaifu (Fukuoka)	Turdus pallidus	2012.11.16	EAOg29
ZAI-13-7	C temple, Kyoto (Kyoto)	pigeon feces	2013-08-23	EAOg30			U-119-b1	Dazaifu (Fukuoka)	Turdus pallidus	2012.11.23	EAOg29
ZAI-21-1	C temple, Kyoto (Kyoto)	pigeon feces	2013-08-23	EAOg30			ZAN-15-1	B temple, Shimojo-ku (Kyoto)	pigeon feces	2014.7.16	EAOg30
ZAI-28-1	C temple, Kyoto (Kyoto)	pigeon feces	2013-08-23	EAOg30			ZAI-4-1	C temple, Kyoto (Kyoto)	pigeon feces	2013.8.23	EAOg30
ZAI-29-1	C temple, Kyoto (Kyoto)	pigeon feces	2013-08-23	EAOg30			ZAI-13-1	C temple, Kyoto (Kyoto)	pigeon feces	2013.8.23	EAOg30
ZAI-52-1	C temple, Kyoto (Kyoto)	pigeon feces	2013-08-23	EAOg30			ZAI-13-2	C temple, Kyoto (Kyoto)	pigeon feces	2013.8.23	EAOg30
EC479	Fukuoka (Fukuoka)	human feces (outbreak)	2005/?/?	ND			ZAI-13-7	C temple, Kyoto (Kyoto)	pigeon feces	2013.8.23	EAOg30
EC447	Fukuoka (Fukuoka)	human feces (outbreak)	2003/?/?	EAOg1			ZAI-21-1	C temple, Kyoto (Kyoto)	pigeon feces	2013.8.23	EAOg30
13S45	Kumamoto (Kumamoto)	human feces (outbreak)	2013/5/?	EAOg12			ZAI-28-1	C temple, Kyoto (Kyoto)	pigeon feces	2013.8.23	EAOg30
U350-1	Dazaifu (Fukuoka)	Turdus pallidus	2013-11-13	EAOg35			ZAI-29-1	C temple, Kyoto (Kyoto)	pigeon feces	2013.8.23	EAOg30
U350-3	Dazaifu (Fukuoka)	Turdus pallidus	2013-11-13	EAOg24			ZAI-52-1	C temple, Kyoto (Kyoto)	pigeon feces	2013.8.23	EAOg30
U350-8	Dazaifu (Fukuoka)	Turdus pallidus	2013-11-13	EAOg34			FIH09/A1-1	G Shrine, Fukuoka (Fukuoka)	pigeon feces	2009.2.19	EAOg30
AZK-6-1	O temple, Nagoya (Aichi)	pigeon feces	2014-02-01	EAOg30			ZAH-14-1	H park, Chiyoda-ku (Tokyo)	pigeon feces	2013.8.4	EAOg30
AZK-6-2	O temple, Nagoya (Aichi)	pigeon feces	2014-02-01	EAOg30			AZK-6-1	O temple, Nagoya (Aichi)	pigeon feces	2014.2.1	EAOg30
AZK-6-3	O temple, Nagoya (Aichi)	pigeon feces	2014-02-01	EAOg30			AZK-6-2	O temple, Nagoya (Aichi)	pigeon feces	2014.2.1	EAOg30
AZK-6-4	O temple, Nagoya (Aichi)	pigeon feces	2014-02-01	EAOg30			AZK-6-3	O temple, Nagoya (Aichi)	pigeon feces	2014.2.1	EAOg30
AZK-12-4	O temple, Nagoya (Aichi)	pigeon feces	2014-02-01	EAOg30			AZK-6-4	O temple, Nagoya (Aichi)	pigeon feces	2014.2.1	EAOg30
AZN-8-1	B temple, Shimojo-ku (Kyoto)	pigeon feces	2014-07-16	EAOg5			AZK-12-4	O temple, Nagoya (Aichi)	pigeon feces	2014.2.1	EAOg30
ZAN-15-1	B temple, Shimojo-ku (Kyoto)	pigeon feces	2014-07-16	EAOg30			ZAE-5-1	Y Park, Yokohama (Kanagawa)	pigeon feces	2012.6.28	EAOg30
ZAO-3-1	S temple, Taito-ku (Tokyo)	pigeon feces	2014-07-23	ND			ZZG 76-1	S shrine, Saga (Saga)	pigeon feces	2015.1.18	EAOg33
U439-1	Dazaifu (Fukuoka)	chicken meat	2014-09-22	EAOg3			U350-8	Dazaifu (Fukuoka)	Turdus pallidus	2013.11.13	EAOg34
ZAP-30-1	M shrine, Mishima (Shizuoka)	pigeon feces	2014-09-12	EAOg5			I-1-1al	A Shrine, Fukuoka (Fukuoka)	pigeon feces	2010.10.28	EAOg35
ZAR-25-1	O castle, Odawara (Kanagawa)	pigeon feces	2014-09-12	EAOg24			ZZG 14-2	S shrine, Saga (Saga)	pigeon feces	2015.1.18	EAOg35
ZAS-1-1	K station, Kamakura (Kanagawa)	pigeon feces	2014-09-13	ND			U-129b	Dazaifu (Fukuoka)	Turdus pallidus	2012.11.29	EAOg35
ZAT-2-1	O station, Kamakura (Kanagawa)	pigeon feces	2014-09-13	EAOg18			U350-1	Dazaifu (Fukuoka)	Turdus pallidus	2013.11.13	EAOg35
ZAT-11-1	O station, Kamakura (Kanagawa)	pigeon feces	2014-09-13	EAOg13			HIPH12567	(Hokkaido)	wild bird feces	2012.10.10	EAOg36
ZAT-16-1	O station, Kamakura (Kanagawa)	pigeon feces	2014-09-13	EAOg1			Q16-1 al	T Shrine, Kitakyushu (Fukuoka)	pigeon feces	2011.1.13	EAOg38
ZAT-19-1	O station, Kamakura (Kanagawa)	pigeon feces	2014-09-13	EAOg3			ZAT-29-1	O station, Kamakura (Kanagawa)	pigeon feces	2014.9.13	EAOg40
ZAT-23-1	O station, Kamakura (Kanagawa)	pigeon feces	2014-09-13	EAOg25			HIPH12312	(Hokkaido)	wild bird feces	2012.5.26	EAOg40
ZAT-29-1	O station, Kamakura (Kanagawa)	pigeon feces	2014-09-13	EAOg40			EC479	Fukuoka (Fukuoka)	human feces (outbreak)	2005.?.?	UT
ZAT-34-1	O station, Kamakura (Kanagawa)	pigeon feces	2014-09-13	EAOg1			ZAI-5-1	C temple, Kyoto (Kyoto)	pigeon feces	2013.8.23	UT
ZAT-40-1	O station, Kamakura (Kanagawa)	pigeon feces	2014-09-13	EAOg29			H-2-1al	H Shrine, Fukuoka (Fukuoka)	pigeon feces	2010.10.28	UT
ZAW-2-1	S shrine, Yao (Osaka)	pigeon feces	2014-09-17	EAOg2			H-2-4al	H Shrine, Fukuoka (Fukuoka)	pigeon feces	2010.10.28	UT
ZAX-3-1	O shrine, Osaka (Osaka)	pigeon feces	2014-09-17	EAOg16			H-5-3al	H Shrine, Fukuoka (Fukuoka)	pigeon feces	2010.10.28	UT
ZAY-15-1	S station, Sakai (Osaka)	pigeon feces	2014-09-18	EAOg23			ZAS-1-1	K station, Kamakura (Kanagawa)	pigeon feces	2014.9.13	UT
U-567-1	Dazaifu (Fukuoka)	chicken meat	2014-10-21	EAOg3			ZZG 63-3	S shrine, Saga (Saga)	pigeon feces	2015.1.18	UT
U-567-5	Dazaifu (Fukuoka)	chicken meat	2014-10-21	EAOg3			ZAO-3-1	S temple, Taito-ku (Tokyo)	pigeon feces	2014.7.23	UT
ZZG 2-1	S shrine, Saga (Saga)	pigeon feces	2015-01-18	EAOg22			ZAD-1-1	Y Park, Yokohama (Kanagawa)	pigeon feces	2012.6.27	UT
ZZG 11-1	S shrine, Saga (Saga)	pigeon feces	2015-01-18	EAOg16			ZAE-2-1	Y Park, Yokohama (Kanagawa)	pigeon feces	2012.6.28	UT
ZZG 14-2	S shrine, Saga (Saga)	pigeon feces	2015-01-18	EAOg35			ZAE-7-1	Y Park, Yokohama (Kanagawa)	pigeon feces	2012.6.28	UT
ZZG 48-1	S shrine, Saga (Saga)	pigeon feces	2015-01-18	EAOg29			ZAE-7-3	Y Park, Yokohama (Kanagawa)	pigeon feces	2012.6.28	UT
ZZG 63-2	S shrine, Saga (Saga)	pigeon feces	2015-01-18	EAOg19			HIPH12322	(Hokkaido)	wild bird feces	2012.6.13	UT
ZZG 63-3	S shrine, Saga (Saga)	pigeon feces	2015-01-18	ND			HIPH12355	(Hokkaido)	wild bird feces	2012.7.26	UT
ZZG 76-1	S shrine, Saga (Saga)	pigeon feces	2015-01-18	EAOg33			HIPH12457	(Hokkaido)	wild bird feces	2012.8.17	UT
EC648	Fukuoka (Fukuoka)	human feces (diarrhea)	2014/?/?	EAOg12			HIPH12534	(Hokkaido)	wild bird feces	2012.9.9	UT
ND: not determined							UT: untypable

## Sheet: Table _S3_MiSeqsummary
Table S3. Summary of genome sequencing of 11 E. albertii strains sequenced in this study
strain name	total number of reads	number of scaffolds	sequence redundancy	N50 scaffold length (bp)	longest scaffold length (bp)	total length of scaffolds (bp)	accession numbers
MKR5	1577116	92	79	275911	657613	4959122	BJWM01000001-BJWM01000420
G-3-3al	2151624	81	114	314889	715742	4679388	BJWN01000001-BJWN01000174
ZZG 12-3	2036444	46	102	487629	628594	4953325	BJWO01000001-BJWO01000087
P6-1 al	2011262	101	102	142465	330387	4924938	BJWP01000001-BJWP01000172
U-30-1	1945346	46	101	517987	721451	4790026	BJWQ01000001-BJWQ01000083
HIPH12338	1334968	310	68	105797	539282	4854541	BJWR01000001-BJWR01000369
ZAC44-3	1917482	180	96	84289	339058	4971972	BJWS01000001-BJWS01000281
V3-1al	1876474	42	98	380314	796990	4765540	BJWT01000001-BJWT01000077
U-112-1	2194342	77	115	544153	926418	4738199	BJWU01000001-BJWU01000137
Q16-2 al	1873726	31	104	693539	1100373	4476466	BJWV01000001-BJWV01000054
A32-5al	2283042	90	118	241204	484991	4832548	BJWW01000001-BJWW01000149

## Sheet: Table S4_OAGC
Table S4. Information of the O-AGCs (or genome sequences) used for comparative analysis
O-antigen byosynthesis gene cluster of E. coli and Shigella
species	O serogroup	accession No.	strain name
E. coli	O1	GU299791	U5-41
E. coli	O2	GU299792	U9-41
E. coli	O3	EU694097	U14-41
E. coli	O4	AY568960	U4-41
E. coli	O5	AB811596	U1-41
E. coli	O6	AB811597	Bi7458-41
E. coli	O7	AF125322	Bi7509-41
E. coli	O8	AB811598	93404-41
E. coli	O9	D43637	Bi316-42
E. coli	O10	AB811599	Bi8337-41
E. coli	O11	HQ388393	Bi623-42
E. coli	O12	AB811600	Bi626-42
E. coli	O13	AB972413	Su4321-41
E. coli	O14	AB972414	Su4411-41
E. coli	O15	AY647261	F7902-41
E. coli	O16	AB811601	F11119-41
E. coli	O17	AB812084	K12a
E. coli	O18ab	AB811602	F10018-41
E. coli	O18ac	AB811603	D-M3219-54
E. coli	O19	AB811604	F8188-41
E. coli	O20	AB811605	P7a
E. coli	O21	EU694098	E19a
E. coli	O22	AB811606	E14a
E. coli	O23	AB811607	E39a
E. coli	O24	DQ220292	E41a
E. coli	O25	GU014554	E47a
E. coli	O26	AF529080	H311b
E. coli	O27	GU014555	F9884-41
E. coli	O28ab	AB811608	K1a
E. coli	O28ac	AB811609	Kattwijk
E. coli	O29	EU294173	1085-87
E. coli	O30	AB811610	P2a
E. coli	O32	EU296410	P6a
E. coli	O33	AB811611	E40
E. coli	O34	AB811612	H304
E. coli	O35	FJ940774	E77a
E. coli	O36	AB811613	H502a
E. coli	O37	AB811614	H510c
E. coli	O38	AB811615	F11621-41
E. coli	O39	AB811616	H7
E. coli	O40	EU296417	H316
E. coli	O41	AB811617	H710C
E. coli	O42	AB811618	P11a
E. coli	O43	AB811619	Bi7455-41
E. coli	O44	AB811620	H702c
E. coli	O45	AY771223	H61
E. coli	O46	AB811621	P1c
E. coli	O48	AB811622	U8-41
E. coli	O49	AB811623	U12-41
E. coli	O50	AB811624	U18-41
E. coli	O51	AB812020	U19-41
E. coli	O52	AY528413	U20-41
E. coli	O53	AB812021	Bi7327-41
E. coli	O54	AB812085	Su3972-41
E. coli	O55	AF461121	Su3912-41
E. coli	O56	DQ220293	Su3684-41
E. coli	O57	AB972415	F8198-41
E. coli	O58	EU294175	F8962-41
E. coli	O59	AY654590	F9095-41
E. coli	O60	AB812022	F10167a-41
E. coli	O61	GU220362	F10167a-42
E. coli	O62	AB812023	F10524-41
E. coli	O63	AB812024	F10598-41
E. coli	O64	AB812025	K6b
E. coli	O65	AB812026	K11a
E. coli	O66	DQ069297	P1a
E. coli	O68	AB812027	P7d
E. coli	O69	AB812028	P9b
E. coli	O70	AB812029	P9c
E. coli	O71	GU445927	P10a
E. coli	O73	DQ000313	P12a
E. coli	O74	AB812030	E3a
E. coli	O75	GU299795	E3b
E. coli	O76	AB812031	E5d
E. coli	O77	AB972416	E10
E. coli	O78	FJ940775	E38
E. coli	O79	EU294162	E39
E. coli	O80	AB812032	E71
E. coli	O81	AB812033	H5
E. coli	O82	AB812034	H14
E. coli	O83	AB812035	H17a
E. coli	O84	AB812036	H19
E. coli	O85	GU299798	H23
E. coli	O86	AY220982	H35
E. coli	O87	EU294177	H40
E. coli	O88	AB812037	H53
E. coli	O89	AB812038	H68
E. coli	O90	AB812039	H77
E. coli	O91	AY035396	H307b
E. coli	O92	AB812040	H308a
E. coli	O93	AB812041	2885-2
E. coli	O95	AB812042	H311a
E. coli	O96	AB812043	H319
E. coli	O97	AB812044	H320a
E. coli	O98	DQ180602	H501d
E. coli	O99	FJ940773	H504c
E. coli	O100	AB812045	H509a
E. coli	O101	AB812046	H510a
E. coli	O102	AB812047	H511
E. coli	O103	AY532664	H515b
E. coli	O104	AF361371	H519
E. coli	O105	EU294171	H520b
E. coli	O106	AB972417	H521a
E. coli	O107	EU694095	H705
E. coli	O108	AB812048	H708b
E. coli	O109	HM485572	H709c
E. coli	O110	AB812049	H711c
E. coli	O111	AF078736	Stoke W
E. coli	O112ab	EU296413	32W
E. coli	O112ac	AB812050	Guanabara 1685
E. coli	O113	AF172324	6182-50
E. coli	O114	AY573377	26w
E. coli	O115	GU068041	27w
E. coli	O116	AB812051	28w
E. coli	O117	DQ465247	30w
E. coli	O118	AB972418	31w
E. coli	O119	GQ499368	34w
E. coli	O120	AB812052	35w
E. coli	O121	AY208937	39w
E. coli	O123	AB972419	43w
E. coli	O124	AB972420	Ew227
E. coli	O125	AB812053	Ew2129-54
E. coli	O126	DQ465248	E611
E. coli	O127	AB812054	4932-53
E. coli	O128	AY217096	56-54
E. coli	O129	AB972421	178-54
E. coli	O130	EU296421	Ew4866-53
E. coli	O131	AB812055	S239
E. coli	O132	AB812056	N87
E. coli	O133	AB812057	N282
E. coli	O134	AB812058	4370-53
E. coli	O135	AB972422	Coli Pecs
E. coli	O136	AB812059	1111-55
E. coli	O137	AB972423	RVC1787
E. coli	O138	DQ109551	CDC62-57
E. coli	O139	DQ109552	CDC63-57
E. coli	O140	AB812060	CDC149-51
E. coli	O141	DQ868765	RVC2907
E. coli	O142	AB812061	C771
E. coli	O143	EU294164	4608-58
E. coli	O144	AB812062	1624-56
E. coli	O145	AY647260	E1385-3
E. coli	O146	DQ465249	CDC2959-54
E. coli	O147	DQ868766	G1253
E. coli	O148	DQ167407	E519-66
E. coli	O149	DQ868764	D616
E. coli	O150	EU294168	1935
E. coli	O151	AB972424	880-67
E. coli	O152	EU294170	1184-68
E. coli	O153	AB812063	14097
E. coli	O154	AB812064	E1541-68
E. coli	O155	AY657020	E1529-68
E. coli	O156	AB812065	E1585-68
E. coli	O157	AF061251	A2
E. coli	O158	GU068044	E1020-72
E. coli	O159	EU294176	E2476-72
E. coli	O160	AB812066	E110-69
E. coli	O161	GU220361	E110-69
E. coli	O162	AB812067	10B-1
E. coli	O163	AB812068	SN3B-1
E. coli	O164	AB972425	SC647
E. coli	O165	GU068045	E78634
E. coli	O166	GU299794	3866-54
E. coli	O167	EU296408	E10702
E. coli	O168	EU296403	E10710
E. coli	O169	AB812069	1792-54
E. coli	O170	AB812070	745-56
E. coli	O171	AB812071	244-54
E. coli	O172	AY545992	3288-85
E. coli	O173	GU068046	L119B-10
E. coli	O174	AB812072	C8/55
E. coli	O175	AB812073	C12/55
E. coli	O176	AB812074	E29518
E. coli	O177	DQ008593	E40874
E. coli	O178	AB812075	E54071
E. coli	O179	AB812076	E43478
E. coli	O180	AB812077	86-381
E. coli	O181	AB812078	92-1250
E. coli	O182	AB812079	99-1287
E. coli	O183	AB627352	99-2442
E. coli	O184	AB812080	99-4473
E. coli	O185	AB812081	99-6301
E. coli	O186	AB812082	182-02
E. coli	O187	AB812083	559-59
S. boydii	1	AY630255	-
S. boydii	2	EU296418	-
S. boydii	3	EU296407	-
S. boydii	4	AF402312	-
S. boydii	5	AF402313	-
S. boydii	6	AF402314	-
S. boydii	7	EU296411	-
S. boydii	8	EU294163	-
S. boydii	9	AF402315	-
S. boydii	10	AY693427	-
S. boydii	11	AY529126	-
S. boydii	12	EU296406	-
S. boydii	13	AY369140	-
S. boydii	14	EU296409	-
S. boydii	15	EU296412	-
S. boydii	16	DQ371800	-
S. boydii	17	DQ875941	-
S. boydii	18	AY948196	-
S. dysenteriae	1	AY585348	-
S. dysenteriae	2	EU296404	-
S. dysenteriae	3	EU296415	-
S. dysenteriae	4	EU296402	-
S. dysenteriae	5	EU294174	-
S. dysenteriae	6	EU296414	-
S. dysenteriae	7	AY380835	-
S. dysenteriae	8	EU294166	-
S. dysenteriae	9	EU296416	-
S. dysenteriae	10	EU294178	-
S. dysenteriae	11	EU294172	-
S. dysenteriae	12	EU294169	-
S. dysenteriae	13	EU294167	-
S. flexneri	1-5	FJ905303	-
S. flexneri	6	EU294165	-
S. sonnei	1	AF294823	-
Escherichia sp. CC-IV	NI	directly collect from Broad institute	H605
Escherichia sp. CC-V	NI	directly collect from Broad institute	E1118
Escherichia sp. CC-V	NI	ANSR00000000	KTE11
Escherichia sp. CC-V	NI	ASVD00000000	KTE96
Escherichia sp. CC-III	NI	ASTS00000000	KTE114
Escherichia sp. CC-III	NI	ASTZ00000000	KTE31
Escherichia sp. CC-V	NI	ASUT00000000	KTE52
Escherichia sp. CC-V / E. marmotae sp.	NI	JNBP00000000	HT073016
E. fergusonii	NI	CU928158	ATCC35469
E. fergusonii	NI	JZWQ00000000	GTA-1753- 4-RBA-P5
E. fergusonii	NI	AEIA00000000	B253

## Sheet: Table S5_EAOgenotypingPCR
Table S5. Primes for EAO-genotyping PCR
Og type	Set and forward primer name	Sequence (5'-3')	Set and reverse primer name	Sequence (5'-3')	Expected amplicon size (bp)	Reference strain	Reference
	1st set forward		1st set reverse
EAOg16	1_wzx_F_EAOg16	CTATTGCTACTTTTATTGGTCCG	1_wzx_R_EAOg16	ATCACATCTCCCACTAGTTGC	949	CB9786	this study
-	E_al_1_OF	GGTCCATAATGAATCTGACTGA	E_al_1_OF	CCATATGACAGGCGTAATTGAT	846	common	Ooka et al., 2015
EAOg29	1_wzx_F_EAOg29	CCTTATCATTAGTTCAGTTAGCG	1_wzx_R_EAOg29	TTAACAAATCAGCACCATAAGCA	777	NIAH_Bird 25	this study
EAOg26	1_wzx_F_EAOg26	AGTAGCTATATCCAACGCCAG	1_wzx_R_EAOg26	ACTTTCCTTGCGATACAAGAGC	701	E2675	this study
EAOg27	1_wzx_F_EAOg27	ATAGCATGGAGCTTTTACAAAACA	1_wzx_R_EAOg27	GGCACAATAATGGATGACAGC	620	K7394	this study
EAOg20	1_wzx_F_EAOg20	ACTAGTATTGATGAAAGAAATGCC	1_wzx_R_EAOg20	GTCAGCAGCAGAGTAAATACC	537	NIAH_Bird 3	this study
EAOg2	1_wzx_F_EAOg2	GCGATTATTTCCGTTGCATTAG	1_wzx_R_EAOg2	CTTTGCTTTATTTAGTGATACGTG	492	EC05-160	this study
EAOg18	1_wzx_F_EAOg18	CATTCTTTAATTATTGCTGATAAG	1_wzx_R_EAOg18	ACACTCAATATTAGCCATGTTAT	434	HIPH08472	this study
EAOg23	1_wzx F_EAOg23	TACTCTGCAGAGAACCAAGATA	1_wzx_R_EAOg23	ATGATAGTAATAAGCCAAACGC	389	07-3866a	this study
EAOg36	1_wzx_F_EAOg36	CGTCTTGTGTCTAGGGATTG	1_wzx_R_EAOg36	CACCAATAATGCAAGTATTCTACC	328	K7756	this study
EAOg7	1_wzx_F_EAOg7	CTTCCTGTGCTGACAAGAAATC	1_wzx_R_EAOg7	TCAATAGGTCAGATAACAATAGAG	241	EC03-195	this study
EAOg13	1_wzx_F_EAOg13	GACCAGCTGGAATGGCAATG	1_wzx_R_EAOg13	AAGGAATAGTTATCACACAGAGT	195	NIAH_Bird 16	this study
EAOg10	1_wzx_F_EAOg10	CACTTGTGACGACATCCCTA	1_wzx_R_EAOg10	GCATGACAATATACTGAACTGA	156	2013C-4143a	this study
	2nd set forward		2nd set reverse
EAOg21	2_wzx_F_EAOg21	ATAATTTTTCTTTCAATCGTCCTC	2_wzx_R_EAOg21	ACCATATCGAATATACACACATTA	953	EC05-44	this study
EAOg34	2_wzx_F2_EAOg34	ACCTGATGAAGACATGGGAATG	2_wzx_R2_EAOg34	GGTGAAATAATACAACTGTTGATACTC	901	4051-6	this study
EAOg4	2_wzx_F_EAOg4	ACTCGTATAGACAATATTGAACTG	2_wzx_R_EAOg4	TAGGAGGCTCAGTTACTCCAG	840	NIAH_Bird 24	this study
EAOg5	2_wzx_F_EAOg5	TGCTGAAGAGTATGGTCAGTTG	2_wzx_R_EAOg5	GATGGGATTAACGATATGACAG	774	EC05-81	this study
-	E_al_1_NF	CAGTCGATGGTTTCACCTGA	E_al_1_NF	ACACCGTGGCGAAATGGCA	731	common	Ooka et al., 2015
EAOg35	2_wzx_F_EAOg35	GCATGGTTGATAACAATTGGAG	2_wzx_R_EAOg35	ATGATACTCCACAAAGGATTTCG	656	CB9791	this study
EAOg8	2_wzx_F_EAOg8	GCTCTGCAGATTCTCATAAGC	2_wzx_R_EAOg8	AGATTTAGAAATTGATTCCTTGCT	579	NIAH_Bird 5	this study
EAOg37	2_wzx_F_EAOg37	ATGAGAAAACTGTTAACGGTTAC	2_wzx_R_EAOg37	TGCTAATCATGATTAAGGTAGCG	502	B156a	this study
EAOg24	2_wzx_F_EAOg24	GTTCTCTCATTAACTAAAGAAAC	2_wzx_R_EAOg24	TCGATAGAGTAATGTTTTCTCT	458	NIAH_Bird 23	this study
EAOg40	2_wzx F_EAOg40	TAGCCAGAGTTTATTCTACAGG	2_wzx_R_EAOg40	ATGAGATTAAGTTTCCCAGTGTC	400	06-3542a	this study
EAOg31	2_wzx_F_EAOg31	CTATTCTTACTCGCCTGTTGG	2_wzx_R_EAOg31	CAGAAAACACCTCAATAATGGC	366	EC06-170	this study
EAOg3	2_wzx_F_EAOg3	TCGGTTTCTTGGTTGTTCTAC	2_wzx_R_EAOg3	ATTCTTCTGTAGATGCCCTACC	287	24	this study
EAOg1	2_wzx_F_EAOg1	TGAGGAAGCCGGTTATTTGATG	2_wzx_R_EAOg1	CCTGTTCTACTCCAACTATCG	249	NIAH_Bird 2	this study
EAOg15	2_wzx_F_EAOg15	GATGCTATTGACGGATTCAGT	2_wzx_R_EAOg15	TGACAGCTAAGGGTAGTACTAG	205	2012EL-1823Ba	this study
EAOg28	2_wzx_F_EAOg28	GATGCTGTATTCTTTATTAGCTG	2_wzx_R_EAOg28	TGATACAGCAGACAATAGAGC	160	2014C-4356a	this study
	3rd set forward		3rd set reverse
EAOg32	3_wzx_F_EAOg32	TGATTGCTATGTCAATATGCTCC	3_wzx_R_EAOg32	TACCTATTGATGCAAAAGCTGG	915	V3-1al	this study
EAOg11	3_wzx_F_EAOg11	GACATTGTCAATAAAGCAATTCC	3_wzx_R_EAOg11	TGTTATGCAGATAATTCCCACAC	851	G-3-3al	this study
EAOg39	3_wzx_F_EAOg39	GTCTCGATGGTTGGTGTTCTTC	3_wzx_R_EAOg39	AGATCTTGATATATATTGTGCGAC	782	A32-5al	this study
-	E_al_1_NF	CAGTCGATGGTTTCACCTGA	E_al_1_NF	ACACCGTGGCGAAATGGCA	731	common	Ooka et al., 2015
EAOg6	3_wzx_F_EAOg6	GTGCTGATCATGTTATTTTGCTG	3_wzx_R_EAOg6	AGCAATGATATTATTCCTTCGTG	676	SP140674a	this study
EAOg17	3_wzx_F_EAOg17	TTTAGCAACAGCAGGCCATGC	3_wzx_R_EAOg17	TGGAAATTATTCACGATCTGAAG	630	P6-1 al	this study
EAOg19	3_wzy_F_EAOg19	ATGCTTACAGGCAAGCATTCG	3_wzy_R_EAOg19	GAATTTTCATTTGATTAGATTCTGC	585	U-30-1	this study
EAOg38	3_wzx_F_EAOg38	TCACATAGATGGTGCTTTGATTG	3_wzx_R_EAOg38	CATAATGAAATCACTTACACGAAG	496	Q16-2 al	this study
EAOg22	3_wzx_F_EAOg22	TTGTTACATCATATTTTACTCGAG	3_wzx_R_EAOg22	TGCAACTTGAATATAATGCCATTC	439	HIPH12338	this study
EAOg33	3_wzx_F_EAOg33	TGCCGTAGGAGTGTCTGCTG	3_wzx_R_EAOg33	ACTGCTAACATGTAAATGCCAG	405	U-112-1	this study
EAOg9	3_wzx_F_EAOg9	AAGCTACTGACTCCTGAAGAG	3_wzx_R_EAOg9	CATTTAATGCACACTCATATGATG	355	MKR5	this study
EAOg14	3_wzx_F_EAOg14	TGTAGGCGTTATTGGTAATACG	3_wzx_R_EAOg14	TGCAACAGTGGAGATAAATACTG	307	ZZG 12-3	this study
EAOg30	3_wzy_F_EAOg30	AGGTACGCAAATACGTGCAGC	3_wzy_R_EAOg30	TGTAAATAATGGATTAATACTCTCC	268	ZAC44-3	this study
EAOg12	3_wzx_F_EAOg12	CGATGGCTTGTTATTTCTGCAG	3_wzx_R_EAOg12	AGGGCTGGCTGTATTACAGC	209	13S38	this study
EAOg25	3_wzx_F_EAOg25	ACGAACGCTTTTACTGTATTGC	3_wzx_R_EAOg25	TGCACAACTGAAAATAACACATTCAAAC	188	FCI-EC468	this study

## Sheet: Table_S6_In silico EAO-genotypi
Table S6. E. albertii strains in Enterobase used for in siico EAO-genotypng.
Uberstrain name in Enterobase	Strain name	Strains with identical core-gene SNPsa	EAO- genotype (EAOg)	Source Niche	Source Type	Source Details	Collection date	Continent	Country	Region	District	City	Data Source (Accession No.; Sequencing Platform;Sequencing Library ;Insert Size;Experiment;Status)	Lab Contact	Serotype	Path/Nonpath	Disease
ESC_FA1445AA	267803		EAOg1	Human	Human	Human; Homo sapiens	2016.6	Europe	United Kingdom				SRR4897706;ILLUMINA;Paired;;SRX2326951	Public Health England
ESC_MA5436AA	Mex-12/320a		EAOg1	Human	Human	Homo sapiens; feces	2012.12	North America	Mexico	Yucatan			SRR9024355;ILLUMINA;Paired;;SRX5801943	CINVESTAV-IPN
ESC_NA4150AA	CFSAN095620		EAOg1	Environment	Plant	Raw Spinach	2016	North America	United States	California			SRR9652113;ILLUMINA;Paired;500;SRX6413602	FDA Center for Food Safety and Applied Nutrition
ESC_KA9022AA	PSU-1787		EAOg1	ND	Avian	ND	2018.8	North America	United States	Alaska			SRR8397427;ILLUMINA;Paired;500;SRX5206771	FDA Center for Food Safety and Applied Nutrition
ESC_AA7944AA	2011C-4115	A	EAOg1					North America	United States				SRR1999316;ILLUMINA;Paired;;SRX1011346	EDLB-CDC
ESC_HA6233AA	2012C-3998	A	EAOg1					North America	United States				SRR6186607;ILLUMINA;Paired;;SRX3296650	Centers for Disease Control and Prevention Enteric Diseases Laboratory Branch
ESC_KA7220AA	ChinaSP140150		EAOg1	Poultry	Avian	Gallus domesticus	2014.3						GCF_002872455;Complete Genome;;;	National Institute for Communicable Disease Control and Prevention, Chinese Center for Disease Cont
ESC_BA8820AA	22420238		EAOg1										ERR294587;ILLUMINA;Paired;224;ERX267920	THE SANGER CENTER
ESC_BA9850AA	3280202		EAOg1										ERR197263;ILLUMINA;Paired;278;ERX171952	THE SANGER CENTER
ESC_BA9858AA	O.		EAOg1										ERR197255;ILLUMINA;Paired;278;ERX171944	THE SANGER CENTER
ESC_CA1235AA	12140286		EAOg1										ERR144949;ILLUMINA;Paired;200;ERX120877	THE SANGER CENTER
ESC_DA8905AA	BCW_4827		EAOg1	ND	ND	culture							SRR1816439;ILLUMINA;Paired;;SRX888811	UCD-100K
ESC_LA1519AA	12508-1		EAOg1										traces-0AFZrUR;ILLUMINA;Paired;;NA	David Gordon
ESC_FA7744AA	MOD1-EC1733		EAOg2	Human	Human	Homo sapiens; feces	1997	Africa	Guinea-Bissau				SRR5185386;ILLUMINA;Paired;300;SRX2501408	FDA Center for Food Safety and Applied Nutrition
ESC_FA7745AA	MOD1-EC1732		EAOg2	Human	Human	Homo sapiens; feces	1997	Africa	Guinea-Bissau				SRR5185385;ILLUMINA;Paired;300;SRX2501407	FDA Center for Food Safety and Applied Nutrition
ESC_IA3942AA	MOD1-EC1731		EAOg2	Human	Human	Homo sapiens; feces	1997	Africa	Guinea-Bissau				SRR6728027;ILLUMINA;Paired;500;SRX3700947	FDA Center for Food Safety and Applied Nutrition
ESC_CA1139AA	0621-6		EAOg2										ERR162663;ILLUMINA;Paired;200;ERX138537	THE SANGER CENTER
ESC_HA7876AA	323046		EAOg3	Human	Human	Faeces	2016.11.28	Europe	United Kingdom	North of England	Greater Manchester		traces-0YUluZD;ILLUMINA;Paired;;NA	Public Health England Colindale		Pathogen	Diarrhoea
ESC_BA0760AA	03-3210		EAOg3					North America	United States				SRR1999984;ILLUMINA;Paired;;SRX1011995	EDLB-CDC
ESC_GA5774AA	2014C-4358		EAOg3					North America	United States				SRR5590305;ILLUMINA;Paired;;SRX2847411	Centers for Disease Control and Prevention Enteric Diseases Laboratory Branch
ESC_CA0166AA	sc-2012-01-13T20:11:48Z-1332545		EAOg3										ERR137811;ILLUMINA;Paired;208;ERX113829	THE SANGER CENTER
ESC_JA7529AA	ce3baf20-36e8-11e7-bc2e-3c4a9275d6c8		EAOg3										ERR2719314;ILLUMINA;Paired;386;ERX2733187	Wellcome Sanger Institute
ESC_HA7858AA	186581		EAOg4	Human	Human	Faeces	2015.11.9	Europe	United Kingdom	North of England	Greater Manchester		traces-0JexSxX;ILLUMINA;Paired;;NA	Public Health England Colindale		Pathogen	Diarrhoea
ESC_HA7862AA	187471		EAOg4	Human	Human	Faeces	2015.11.9	Europe	United Kingdom	North of England	North East		traces-0FcozDf;ILLUMINA;Paired;;NA	Public Health England Colindale		Pathogen	Diarrhoea
ESC_FA0854AA	253881		EAOg4	Human	Human	Human; Homo sapiens	2016.5	Europe	United Kingdom				SRR4786049;ILLUMINA;Paired;;SRX2316280	Public Health England
ESC_HA7867AA	225083		EAOg4	Human	Human	Faeces	2016.2.22	Europe	United Kingdom	North of England	West Yorkshire		traces-0TVnSQs;ILLUMINA;Paired;;NA	Public Health England Colindale		Pathogen	Diarrhoea
ESC_HA7869AA	290626		EAOg4	Human	Human	Faeces	2016.8.17	Europe	United Kingdom	North of England	Greater Manchester		traces-0oBVIXA;ILLUMINA;Paired;;NA	Public Health England Colindale		Pathogen	Diarrhoea
ESC_IA8259AA	18-23-18-8100365-Z		EAOg4	Human			2018	Europe	United Kingdom	Scotland			traces-0xVUoOp;ILLUMINA;Paired;;NA	SSSCDRL
ESC_JA0000AA	539009		EAOg4	Human	Human	human; Homo sapiens	2018.5	Europe	United Kingdom				SRR7221329;ILLUMINA;Paired;;SRX4127862	Public Health England
ESC_JA4047AA	557304		EAOg4	Human	Human	human; Homo sapiens	2018.6	Europe	United Kingdom				SRR7417192;ILLUMINA;Paired;;SRX4288149	Public Health England
ESC_KA9049AA	660450		EAOg4	Human	Human	human; Homo sapiens	2018.12	Europe	United Kingdom				SRR8389620;ILLUMINA;Paired;;SRX5199332	Public Health England
ESC_MA2665AA	714709		EAOg4	Human	Human	human; Homo sapiens	2019.3	Europe	United Kingdom				SRR8838300;ILLUMINA;Paired;;SRX5626300	Public Health England
ESC_MA4243AA	727738		EAOg4	Human	Human	human; Homo sapiens	2019.3	Europe	United Kingdom				SRR8936116;ILLUMINA;Paired;;SRX5716755	Public Health England
ESC_MA5762AA	738553	B	EAOg4	Human	Human	human; Homo sapiens	2019.4	Europe	United Kingdom				SRR9050433;ILLUMINA;Paired;;SRX5826848	Public Health England
ESC_NA1911AA	760226	C	EAOg4	Human	Human	human; Homo sapiens	2019.6	Europe	United Kingdom				SRR9311802;ILLUMINA;Paired;;SRX6079451	Public Health England
ESC_NA2710AA	762368		EAOg4	Human	Human	human; Homo sapiens	2019.6	Europe	United Kingdom				SRR9586540;ILLUMINA;Paired;;SRX6352385	Public Health England
ESC_NA2713AA	762329	B	EAOg4	Human	Human	human; Homo sapiens	2019.6	Europe	United Kingdom				SRR9586534;ILLUMINA;Paired;;SRX6352379	Public Health England
ESC_NA5991AA	779119	C	EAOg4	Human	Human	Homo sapiens; human	2019.7	Europe	United Kingdom				SRR9845580;ILLUMINA;Paired;;SRX6600217	Public Health England
ESC_NA7333AA	785841	C	EAOg4	Human	Human	Homo sapiens; human	2019.7	Europe	United Kingdom				SRR9944894;ILLUMINA;Paired;;SRX6693393	Public Health England
ESC_EA1623AA	MOD1-EC5045		EAOg4	ND	Avian	avian_Feces	2003.1	North America	United States	California			SRR3957188;ILLUMINA;Paired;300;SRX1981252,SRR4101538;ILLUMINA;Paired;300;SRX2068963	FDA Center for Food Safety and Applied Nutrition
ESC_GA1471AA	NC_STEC26		EAOg4	Poultry	Air	Chicken House 4 Litter Back	2014.8	North America	United States	Tennessee			SRR5418763;ILLUMINA;Paired;500;SRX2710309,SRR6821037;ILLUMINA;Paired;500;SRX3777878	FDA Center for Food Safety and Applied Nutrition
ESC_GA6374AA	NC_STEC184	D	EAOg4	Poultry	Air	Chicken house 3 Back	2015.7	North America	United States	Tennessee			SRR5645400;ILLUMINA;Paired;500;SRX2883495,SRR6826355;ILLUMINA;Paired;500;SRX3782537	FDA Center for Food Safety and Applied Nutrition
ESC_GA6764AA	NC_STEC179	D	EAOg4	Poultry	Avian	Chicken house 4 Front inside	2015.7	North America	United States	Tennessee			SRR6827009;ILLUMINA;Paired;500;SRX3783180,SRR5649847;ILLUMINA;Paired;500;SRX2886928	FDA Center for Food Safety and Applied Nutrition
ESC_GA6777AA	NC_STEC183		EAOg4	Poultry	Avian	Chicken house 1 Middle	2015.7	North America	United States	Tennessee			SRR6826356;ILLUMINA;Paired;500;SRX3782538,SRR5649669;ILLUMINA;Paired;500;SRX2886800	FDA Center for Food Safety and Applied Nutrition
ESC_BA0731AA	06-4124		EAOg4					North America	United States				SRR2000000;ILLUMINA;Paired;;SRX1012010	EDLB-CDC
ESC_BA0735AA	2011C-3357		EAOg4					North America	United States				SRR1999998;ILLUMINA;Paired;;SRX1012008	EDLB-CDC
ESC_CA8102AA	2012C-4454		EAOg4					North America	United States				SRR3231783;ILLUMINA;Paired;;SRX1637489	Centers for Disease Control and Prevention Enteric Diseases Laboratory Branch
ESC_GA5711AA	06-3030		EAOg4					North America	United States				SRR5579151;ILLUMINA;Paired;;SRX2837368	Centers for Disease Control and Prevention Enteric Diseases Laboratory Branch
ESC_GA5773AA	2014C-4359		EAOg4					North America	United States				SRR5590313;ILLUMINA;Paired;;SRX2847419	Centers for Disease Control and Prevention Enteric Diseases Laboratory Branch
ESC_GA5783AA	2010C-4750		EAOg4					North America	United States				SRR5590039;ILLUMINA;Paired;;SRX2847145	Centers for Disease Control and Prevention Enteric Diseases Laboratory Branch
ESC_IA1030AA	08-3643		EAOg4	ND	ND	Isolate		North America	United States				SRR6373718;ILLUMINA;Paired;;SRX3468565	Centers for Disease Control and Prevention Enteric Diseases Laboratory Branch
ESC_IA1032AA	07-4367	E	EAOg4	Environment	Soil/Dust	stool		North America	United States				SRR6373716;ILLUMINA;Paired;;SRX3468563	Centers for Disease Control and Prevention Enteric Diseases Laboratory Branch
ESC_IA1040AA	2012C-3033		EAOg4	Environment	Soil/Dust	stool		North America	United States				SRR6373707;ILLUMINA;Paired;;SRX3468554	Centers for Disease Control and Prevention Enteric Diseases Laboratory Branch
ESC_IA1046AA	07-4391	E	EAOg4	ND	ND	Isolate		North America	United States				SRR6373679;ILLUMINA;Paired;;SRX3468526	Centers for Disease Control and Prevention Enteric Diseases Laboratory Branch
ESC_BA5590AA	KH-2960		EAOg4										ERR212274;ILLUMINA;Paired;250;ERX186939	THE SANGER CENTER
ESC_BA9838AA	O Unidentifiable		EAOg4										ERR197182;ILLUMINA;Paired;278;ERX171871	THE SANGER CENTER
ESC_CA1273AA	12240268		EAOg4										ERR144950;ILLUMINA;Paired;200;ERX120878	THE SANGER CENTER
ESC_GA4628AA	e78d0480-3142-11e6-a63e-3c4a9275d6c8		EAOg4										ERR1953722;ILLUMINA;Paired;490;ERX2019318	SC
ESC_IA1468AA	B1869		EAOg4										traces-0lzqGHx;ILLUMINA;Paired;;NA	David Gordon
ESC_GA1574AA	CFSAN050974		EAOg5	Livestock	Swine	Pork	2015.6	North America	United States	Pennsylvania			SRR5409898;ILLUMINA;Paired;500;SRX2702015	FDA Center for Food Safety and Applied Nutrition
ESC_DA8391AA	80B_L1		EAOg5										ERR738819;ILLUMINA;Paired;500;ERX682502	CGS-GL
ESC_EA7633AA	329432d0-fa7c-11e5-850b-3c4a9275d6c8	F	EAOg5										ERR1622511;ILLUMINA;Paired;433;ERX1692876	SC
ESC_EA7634AA	324b6a00-fa7c-11e5-850b-3c4a9275d6c8	F	EAOg5										ERR1622510;ILLUMINA;Paired;457;ERX1692875	SC
ESC_LA2724AA	FWSEC0230	G	EAOg6	Environment	Water	river water	2012.7	North America	Canada	Ontario			SRR7612374;ILLUMINA;Paired;;SRX4477354	NML_bioinformatics	O84:Nm (Non-Motile)
ESC_LA2729AA	FWSEC0231	G	EAOg6	Environment	Water	river water	2012.7	North America	Canada	Ontario			SRR7612382;ILLUMINA;Paired;;SRX4477347	NML_bioinformatics	O3:Nm (Non-Motile)
ESC_LA2730AA	FWSEC0232		EAOg6	Environment	Water	river water	2012.7	North America	Canada	Ontario			SRR7612383;ILLUMINA;Paired;;SRX4477346	NML_bioinformatics	O3:Nm (Non-Motile)
ESC_KA6296AA	D081-33	H	EAOg7	Wild Animal	Avian	Pigeon; feces	2016	Europe	Netherlands				ERR2759016;ILLUMINA;Paired;125;ERX2772009	RIVM - National Institute for Public Health and the Environment
ESC_KA6298AA	D076-65	H	EAOg7	Wild Animal	Avian	Pigeon; feces	2016	Europe	Netherlands				ERR2759014;ILLUMINA;Paired;125;ERX2772007	RIVM - National Institute for Public Health and the Environment
ESC_FA1529AA	151073		EAOg7	Human	Human	Human; Homo sapiens	2015.8	Europe	United Kingdom				SRR4897526;ILLUMINA;Paired;;SRX2326785	Public Health England
ESC_HA7853AA	168480		EAOg7	Human	Human	Faeces	2015.9.11	Europe	United Kingdom	South of England			traces-0WEvUOi;ILLUMINA;Paired;;NA	Public Health England Colindale		Pathogen	Diarrhoea
ESC_BA0306AA	2011C-4180		EAOg7	Human	Human	Homo sapiens		North America	United States				SRR2015207;ILLUMINA;Paired;;SRX1022534,SRR1634778;ILLUMINA;Paired;500;SRX747077	EDLB-CDC
ESC_CA1105AA	E. albertii 10457		EAOg7										ERR162701;ILLUMINA;Paired;200;ERX138575	THE SANGER CENTER
ESC_CA1106AA	E. albertii 9194		EAOg7										ERR162700;ILLUMINA;Paired;200;ERX138574	THE SANGER CENTER
ESC_LA2875AA	FWSEC0403		EAOg8	Environment	Water	river water	2011	North America	Canada	Ontario	Wellington County	Elora	SRR7612147;ILLUMINA;Paired;;SRX4477100	NML_bioinformatics	O55(O128):Nm (Non-Motile)
ESC_LA2979AA	FWSEC0412		EAOg8	Environment	Water	river water	2012	North America	Canada	Ontario			SRR7612309;ILLUMINA;Paired;;SRX4476938	NML_bioinformatics	O55(O128Ab):Nm (Non-Motile)
ESC_LA2967AA	FWSEC0435	I	EAOg8	Environment	Water	river water	2013	North America	Canada	Ontario			SRR7612297;ILLUMINA;Paired;;SRX4476950	NML_bioinformatics	O55(O128):Nm (Non-Motile)
ESC_LA2947AA	FWSEC0288	I	(EAOg8)b	Environment	Water	ND	2013	North America	Canada	Ontario			SRR7612249;ILLUMINA;Paired;;SRX4476998	NML_bioinformatics	O55(O128):Nm (Non-Motile)
ESC_NA1145AA	Taronga-1944		EAOg8				2019						traces-0nKlHEP;ILLUMINA;Paired;;NA	David Gordon
ESC_HA7889AA	145972		EAOg9	Human	Human	Faeces	2013.2.21	Europe	United Kingdom	North of England	Greater Manchester		traces-0tAZesL;ILLUMINA;Paired;;NA	Public Health England Colindale	Originally S. boydii B13	Pathogen	Diarrhoea
ESC_HA7893AA	146021		EAOg9	Human	Human	Faeces	2014.8.6	Europe	United Kingdom	Wales	Swansea		traces-0OUJsYF;ILLUMINA;Paired;;NA	Public Health England Colindale	Originally S. boydii B13	Pathogen	Diarrhoea
ESC_EA5154AA	146035		EAOg9	Human	Human	Human; Homo sapiens	2015.6	Europe	United Kingdom	England			SRR4178425;ILLUMINA;Paired;;SRX2142047	Public Health England	Originally S. boydii B13
ESC_FA3483AA	146033		EAOg9	Human	Human	Human; Homo sapiens	2015.5	Europe	United Kingdom				SRR5018261;ILLUMINA;Paired;;SRX2346320	Public Health England
ESC_HA7851AA	159899		EAOg9	Human	Human	Faeces	2015.8.31	Europe	United Kingdom	South of England	Thames Valley		traces-0FnzEUr;ILLUMINA;Paired;;NA	Public Health England Colindale		Pathogen	Diarrhoea
ESC_HA7856AA	171147	J	EAOg9	Human	Human	Faeces	2015.9.1	Europe	United Kingdom	North of England	Greater Manchester		traces-0tIENTM;ILLUMINA;Paired;;NA	Public Health England Colindale		Pathogen	Diarrhoea
ESC_FA4141AA	161904	J	(EAOg9)c	ND	ND	Other	2015.9	Europe	United Kingdom				SRR5033713;ILLUMINA;Paired;;SRX2358370	Public Health England	Originally S. boydii B13
ESC_HA7861AA	235021		EAOg9	Human	Human	Faeces	2016.3.10	Europe	United Kingdom	North of England	Greater Manchester		traces-0UNvLQf;ILLUMINA;Paired;;NA	Public Health England Colindale		Pathogen	Diarrhoea
ESC_HA7874AA	352086	K	EAOg9	Human	Human	Faeces	2017.2.27	Europe	United Kingdom	North of England	West Yorkshire		traces-0yHszfV;ILLUMINA;Paired;;NA	Public Health England Colindale		Pathogen	Diarrhoea
ESC_HA7875AA	357973	K	EAOg9	Human	Human	Faeces	2017.2.28	Europe	United Kingdom	North of England	West Yorkshire		traces-0xsVSyN;ILLUMINA;Paired;;NA	Public Health England Colindale		Pathogen	Diarrhoea
ESC_HA7878AA	364157		EAOg9	Human	Human	Faeces	2017.4.12	Europe	United Kingdom	North of England	West Yorkshire		traces-0auWKAA;ILLUMINA;Paired;;NA	Public Health England Colindale		Pathogen	Diarrhoea
ESC_IA9596AA	532477		EAOg9	Human	Human	human; Homo sapiens	2018.4	Europe	United Kingdom				SRR7215291;ILLUMINA;Paired;;SRX4122214	Public Health England
ESC_JA0889AA	519526		EAOg9	Human	Human	human; Homo sapiens	2018.3	Europe	United Kingdom				SRR7244291;ILLUMINA;Paired;;SRX4149171	Public Health England
ESC_JA1014AA	478201		EAOg9	Human	Human	human; Homo sapiens	2018.1	Europe	United Kingdom				SRR7249698;ILLUMINA;Paired;;SRX4154423	Public Health England
ESC_JA3477AA	528467		EAOg9	Human	Human	human; Homo sapiens	2018.4	Europe	United Kingdom				SRR7367458;ILLUMINA;Paired;;SRX4240407	Public Health England
ESC_MA4696AA	730926	L	EAOg9	Human	Human	human; Homo sapiens	2019.2	Europe	United Kingdom				SRR8981835;ILLUMINA;Paired;;SRX5761133	Public Health England
ESC_NA0692AA	730730	L	EAOg9	Human	Human	human; Homo sapiens	2019.4	Europe	United Kingdom				SRR9258601;ILLUMINA;Paired;;SRX6029529	Public Health England
ESC_NA7485AA	787519		EAOg9	Human	Human	Homo sapiens; human	2019.7	Europe	United Kingdom				SRR9961602;ILLUMINA;Paired;;SRX6709135	Public Health England
ESC_AA7940AA	2010C-4031		EAOg9					North America	United States				SRR1999318;ILLUMINA;Paired;;SRX1011348	EDLB-CDC
ESC_IA1031AA	2012C-3221		EAOg9					North America	United States				SRR6373717;ILLUMINA;Paired;;SRX3468564	Centers for Disease Control and Prevention Enteric Diseases Laboratory Branch
ESC_BA1979AA	DRS014035		EAOg9										DRR015927;ILLUMINA;Paired;;DRX014299	National Institute of Genetics (Japan)	Originally S. boydii B13
ESC_BA2459AA	H111560295		EAOg9										ERR182080;ILLUMINA;Paired;288;ERX158190,ERR205842;ILLUMINA;Paired;292;ERX180527	THE SANGER CENTER
ESC_BA5664AA	K-9524		EAOg9										ERR200445;ILLUMINA;Paired;250;ERX175148	THE SANGER CENTER
ESC_BA5681AA	K-10319		EAOg9										ERR200436;ILLUMINA;Paired;250;ERX175139	THE SANGER CENTER
ESC_BA5926AA	34-85		EAOg9										ERR200307;ILLUMINA;Paired;250;ERX175010	THE SANGER CENTER	Originally S. boydii B13
ESC_BA5928AA	1610-55		EAOg9										ERR200306;ILLUMINA;Paired;250;ERX175009	THE SANGER CENTER	Originally S. boydii B13
ESC_BA5966AA	B7 95-1589		EAOg10					Asia	India				ERR200287;ILLUMINA;Paired;250;ERX174990	THE SANGER CENTER	Originally S. boydii B7
ESC_HA7863AA	211128		EAOg10	Human	Human	Faeces	2016.1.19	Europe	United Kingdom	London	London		traces-0oxSZZi;ILLUMINA;Paired;;NA	Public Health England Colindale		Pathogen	Diarrhoea
ESC_KA9148AA	664948		EAOg10	Human	Human	human; Homo sapiens	2018.12	Europe	United Kingdom				SRR8440736;ILLUMINA;Paired;;SRX5248071	Public Health England
ESC_MA1540AA	709086		EAOg10	Human	Human	human; Homo sapiens	2019.3	Europe	United Kingdom				SRR8775484;ILLUMINA;Paired;;SRX5565583	Public Health England
ESC_MA1967AA	712432		EAOg10	Human	Human	human; Homo sapiens	2019.3	Europe	United Kingdom				SRR8816165;ILLUMINA;Paired;;SRX5604643	Public Health England
ESC_BA0733AA	2010C-4018		EAOg10					North America	United States				SRR1999999;ILLUMINA;Paired;;SRX1012009	EDLB-CDC
ESC_NA4817AA	PNUSAE026326		EAOg10					North America	United States				SRR9671737;ILLUMINA;Paired;;SRX6432202	PulseNet Next Generation Subtyping Methods Unit
ESC_CA1076AA	G100788-1B		EAOg10										ERR175732;ILLUMINA;Paired;250;ERX151878	THE SANGER CENTER
ESC_GA8363AA	TW08933		EAOg10										GCF_000208425;Contig;;;	NCBI
ESC_IA6916AA	4d21bd80-9f6c-11e6-8f55-3c4a9275d6c8		EAOg10										ERR2525591;ILLUMINA;Paired;478;ERX2544472	SC
ESC_MA4012AA			EAOg10										ERR3283072;ILLUMINA;Paired;455;ERX3309616	Wellcome Sanger Institute
ESC_HA7854AA	168524		EAOg12	Human	Human	Faeces	2015.9.19	Europe	United Kingdom	North of England			traces-0uVtGPs;ILLUMINA;Paired;;NA	Public Health England Colindale		Pathogen	Diarrhoea
ESC_IA1039AA	07-4290		EAOg12	ND	ND	Isolate		North America	United States				SRR6373708;ILLUMINA;Paired;;SRX3468555	Centers for Disease Control and Prevention Enteric Diseases Laboratory Branch
ESC_BA8818AA	22840421		EAOg12										ERR294589;ILLUMINA;Paired;224;ERX267922	THE SANGER CENTER
ESC_IA1043AA	2010C-3535		EAOg13					North America	United States				SRR6373701;ILLUMINA;Paired;;SRX3468548	Centers for Disease Control and Prevention Enteric Diseases Laboratory Branch
ESC_LA2972AA	FWSEC0444		EAOg15				2000.1	North America	Canada	Alberta			SRR7612302;ILLUMINA;Paired;;SRX4476945	NML_bioinformatics	O8:H19
ESC_BA0332AA	2011C-3839C1		EAOg15	Human	Human	Homo sapiens		North America	United States				SRR1570064;ILLUMINA;Paired;500;SRX696405,SRR2015138;ILLUMINA;Paired;;SRX1022467	EDLB-CDC
ESC_CA0198AA	1839		EAOg15										ERR135743;ILLUMINA;Paired;235;ERX111761	THE SANGER CENTER
ESC_EA2716AA	MOD1-EC5952		EAOg16	Wild Animal	Camelid	feces	2008.7	North America	United States	Alaska			SRR3987711;ILLUMINA;Paired;300;SRX1989085	FDA Center for Food Safety and Applied Nutrition	O65:H5
ESC_KA6311AA	1701358		EAOg18	Human	Human	Human; feces	2017	Europe	Netherlands				ERR2759001;ILLUMINA;Paired;125;ERX2771994	RIVM - National Institute for Public Health and the Environment
ESC_NA6241AA	782039		EAOg18	Human	Human	Homo sapiens; human	2019.7	Europe	United Kingdom				SRR9886008;ILLUMINA;Paired;;SRX6638465	Public Health England
ESC_LA2727AA	FWSEC0194	M	EAOg18	Environment	Water	water from shellfish harvesting area	2012.10	North America	Canada	Prince Edward Island			SRR7612378;ILLUMINA;Paired;;SRX4477351	NML_bioinformatics	O174:H21
ESC_LA2728AA	FWSEC0195	M	EAOg18	Environment	Water	water from shellfish harvesting area	2012.10	North America	Canada	Prince Edward Island			SRR7612379;ILLUMINA;Paired;;SRX4477350	NML_bioinformatics	O Nt:Nm
ESC_BA0758AA	04-3227		EAOg18					North America	United States				SRR1999985;ILLUMINA;Paired;;SRX1011996	EDLB-CDC
ESC_NA2616AA	PNUSAE025411		EAOg18					North America	United States				SRR9332780;ILLUMINA;Paired;;SRX6099289	PulseNet Next Generation Subtyping Methods Unit
ESC_LA2866AA	FWSEC0450	M	EAOg18	Human	Human	Homo sapiens							SRR7612138;ILLUMINA;Paired;;SRX4477109	NML_bioinformatics	O111:Nm (Non-Motile)
ESC_HA7865AA	255560		EAOg21	Human	Human	Faeces	2016.5.4	Europe	United Kingdom				traces-0gmvUwE;ILLUMINA;Paired;;NA	Public Health England Colindale		Pathogen	Diarrhoea
ESC_IA1037AA	2009C-4005		EAOg26	Environment	Soil/Dust	stool		North America	United States				SRR6373711;ILLUMINA;Paired;;SRX3468558	Centers for Disease Control and Prevention Enteric Diseases Laboratory Branch
ESC_HA7877AA	275760		EAOg27	Human	Human	Faeces	2016.3.24	Europe	United Kingdom				traces-0MzCIKR;ILLUMINA;Paired;;NA	Public Health England Colindale		Pathogen	Diarrhoea
ESC_HA7879AA	379422		EAOg27	Human	Human	ND	2017.5.30	Europe	United Kingdom	North of England	West Yorkshire		traces-0uhWhdo;ILLUMINA;Paired;;NA	Public Health England Colindale		Pathogen	Diarrhoea
ESC_HA7885AA	435509		EAOg27	Human	Human	Faeces	2017.10.9	Europe	United Kingdom	South of England			traces-0DhvnaF;ILLUMINA;Paired;;NA	Public Health England Colindale		Pathogen	Diarrhoea
ESC_HA7887AA	419115		EAOg27	Human	Human	Faeces	2017.8.25	Europe	United Kingdom	London	North London		traces-0QtXufo;ILLUMINA;Paired;;NA	Public Health England Colindale		Pathogen	Diarrhoea
ESC_GA5962AA	98-3217		EAOg27	Environment	Soil/Dust	stool		North America	United States				SRR5617253;ILLUMINA;Paired;;SRX2862833	Centers for Disease Control and Prevention Enteric Diseases Laboratory Branch
ESC_FA8025AA	Escherichia_coli-S_148		EAOg29	Human	Human	human; faeces	2014	Europe	Denmark				ERR1544897;ILLUMINA;Paired;232;ERX1615667	STATENS SERUM INSTITUT
ESC_CA6012AA	IEH-NGS-ECO-00207		EAOg29	Environment	Plant	ND	2015.1	North America	United States	Washington			SRR3136879;ILLUMINA;Paired;500;SRX1555454	FDA Center for Food Safety and Applied Nutrition
ESC_DA8904AA	BCW_4828		EAOg29	ND	ND	culture							SRR1816440;ILLUMINA;Paired;;SRX888812	UCD-100K
ESC_HA4640AA	322491		EAOg30	Human	Human	human; Homo sapiens	2016.12	Europe	United Kingdom				SRR6144114;ILLUMINA;Paired;;SRX3256221	Public Health England
ESC_GA5776AA	2014C-4361		EAOg30					North America	United States				SRR5590278;ILLUMINA;Paired;;SRX2847384	Centers for Disease Control and Prevention Enteric Diseases Laboratory Branch
ESC_FA8015AA	Escherichia_alberti-S_148		EAOg32	Human	Human	human; faeces	2014	Europe	Denmark				ERR1544907;ILLUMINA;Paired;233;ERX1615677	STATENS SERUM INSTITUT
ESC_HA7882AA	408285		EAOg32	Human	Human	Faeces	2017.8.7	Europe	United Kingdom	South of England	South West		traces-0cRcuRQ;ILLUMINA;Paired;;NA	Public Health England Colindale		Pathogen	Diarrhoea
ESC_HA7868AA	242400		EAOg35	Human	Human	Faeces	2016.4.1	Europe	United Kingdom	Midlands and East of England	West Midlands East		traces-0EVMztd;ILLUMINA;Paired;;NA	Public Health England Colindale		Pathogen	Diarrhoea
ESC_JA1593AA	363604		EAOg35	Human	Human	human; Homo sapiens	2017.4	Europe	United Kingdom				SRR7266798;ILLUMINA;Paired;;SRX4170637	Public Health England
ESC_HA7883AA	367208		EAOg38	Human	Human	Faeces	2017.4.19	Europe	United Kingdom	South of England	Kent		traces-0ZFqScK;ILLUMINA;Paired;;NA	Public Health England Colindale		Pathogen	Diarrhoea
ESC_BA9852AA	3900336		EAOg38										ERR197261;ILLUMINA;Paired;278;ERX171950	THE SANGER CENTER
ESC_HA7886AA	416277		EAOg39	Human	Human	Faeces	2017.8.23	Europe	United Kingdom	South of England	South West		traces-0cThcKe;ILLUMINA;Paired;;NA	Public Health England Colindale		Pathogen	Diarrhoea
ESC_CA6927AA	2014EL-1348		EAOg39					North America	United States				SRR3180704;ILLUMINA;Paired;;SRX1595501	Centers for Disease Control and Prevention Enteric Diseases Laboratory Branch
ESC_EA0845AA	PNUSAE003532		EAOg39					North America	United States				SRR3882983;ILLUMINA;Paired;;SRX1939164	Centers for Disease Control and Prevention Enteric Diseases Laboratory Branch
ESC_IA1465AA	2009C-3117		EAOg39	Environment	Soil/Dust	stool		North America	United States				SRR6386483;ILLUMINA;Paired;;SRX3479984	Centers for Disease Control and Prevention Enteric Diseases Laboratory Branch
ESC_HA7870AA	278157		EAOg40	Human	Human	Faeces	2016.7.8	Europe	United Kingdom	North of England	Cheshire		traces-0XkIuhK;ILLUMINA;Paired;;NA	Public Health England Colindale		Pathogen	Diarrhoea
ESC_EA3365AA	16028103-1	N	UT	Livestock			2016	Europe	Luxembourg				traces-0ZjrnIM;ILLUMINA;Paired;;NA	Laboratoire National de Sant�
ESC_EA3366AA	16028103-2	N	UT	Livestock			2016	Europe	Luxembourg				traces-0rYlCuN;ILLUMINA;Paired;;NA	Laboratoire National de Sant�
ESC_EA5765AA	16036524		UT	Human			2016	Europe	Luxembourg				traces-0NWGrwg;ILLUMINA;Paired;;NA	Frederic Decruyenaere
ESC_KA6274AA	M876		UT	Human	Human	Human; feces	2011	Europe	Netherlands				ERR2775932;ILLUMINA;Paired;300;ERX2788009	RIVM - National Institute for Public Health and the Environment
ESC_DA2112AA	142666		UT	Human	Human	Human; Homo sapiens	2015.8	Europe	United Kingdom				SRR3574325;ILLUMINA;Paired;;SRX1793576	Public Health England	O61
ESC_HA7857AA	175546		UT	Human	Human	Faeces	2015.10.2	Europe	United Kingdom	Wales			traces-0nYJULX;ILLUMINA;Paired;;NA	Public Health England Colindale		Pathogen	Diarrhoea
ESC_HA7880AA	380841	O	UT	Human	Human	Faeces	2017.5.11	Europe	United Kingdom	Midlands and East of England	East Midlands		traces-0WmNqTi;ILLUMINA;Paired;;NA	Public Health England Colindale		Pathogen	Diarrhoea
ESC_HA7888AA	416278		UT	Human	Human	Faeces	2017.8.21	Europe	United Kingdom	South of England	South West		traces-0ZsmjZx;ILLUMINA;Paired;;NA	Public Health England Colindale		Pathogen	Diarrhoea
ESC_JA0673AA	378483	O	UT	Human	Human	human; Homo sapiens	2017.6	Europe	United Kingdom				SRR7236585;ILLUMINA;Paired;;SRX4142830	Public Health England
ESC_KA1624AA	579962		UT	Human	Human	human; Homo sapiens	2018.7	Europe	United Kingdom				SRR7866098;ILLUMINA;Paired;;SRX4705278	Public Health England
ESC_LA2869AA	FWSEC0445		UT	Livestock	Air	manure from farm; bovine	1996.3	North America	Canada	Alberta	Lethbridge	Lethbridge	SRR7612141;ILLUMINA;Paired;;SRX4477106	NML_bioinformatics	O117:H16
ESC_LA2815AA	FWSEC0317		UT	Environment	Water	municipal water from drain	2013.5	North America	Canada	Ontario			SRR7612532;ILLUMINA;Paired;;SRX4477197	NML_bioinformatics	O88:Nm (Non-Motile)
ESC_LA2887AA	FWSEC0331		UT	Environment	Water	river water	2013.5	North America	Canada	Ontario			SRR7612169;ILLUMINA;Paired;;SRX4477078	NML_bioinformatics	O88:Nm (Non-Motile)
ESC_MA0226AA	399		UT	Human	Human	Homo sapiens; bloodstream isolates	2015	North America	Canada				SRR8533527;ILLUMINA;Paired;;SRX5336353	Public Health Ontario
ESC_IA5204AA	20507-2		UT	Livestock	Bovine	Somateria mollissima; intestine	2007.10	North America	United States	Massachusetts			SRR6821775;ILLUMINA;Paired;;SRX3778635	FDA Center for Food Safety and Applied Nutrition
ESC_EA2562AA	MOD1-EC6145		UT	Food	Plant	Cloacae	2012.8	North America	United States	Alaska			SRR3988013;ILLUMINA;Paired;500;SRX1989414	FDA Center for Food Safety and Applied Nutrition	O5:H5
ESC_CA5757AA	IEH-NGS-ECO-00102		UT	Environment	Plant	Kale	2014.10	North America	United States	California			SRR3131260;ILLUMINA;Paired;500;SRX1550892	FDA Center for Food Safety and Applied Nutrition
ESC_CA5980AA	IEH-NGS-ECO-00180		UT	Environment	Plant	Kale	2014.11	North America	United States	California			SRR3137547;ILLUMINA;Paired;500;SRX1555981	FDA Center for Food Safety and Applied Nutrition
ESC_CA6016AA	IEH-NGS-ECO-00203		UT	Environment	Plant	ND	2014.12	North America	United States	Washington			SRR3136875;ILLUMINA;Paired;500;SRX1555450	FDA Center for Food Safety and Applied Nutrition
ESC_NA4171AA	CFSAN095615		UT	Environment	Plant	Raw Spinach	2016	North America	United States	California			SRR9652062;ILLUMINA;Paired;500;SRX6413551	FDA Center for Food Safety and Applied Nutrition
ESC_BA0756AA	04-3343		UT					North America	United States				SRR1999986;ILLUMINA;Paired;;SRX1011997	EDLB-CDC
ESC_CA6921AA	2009C-4231		UT					North America	United States				SRR3180792;ILLUMINA;Paired;;SRX1595578	Centers for Disease Control and Prevention Enteric Diseases Laboratory Branch
ESC_GA5779AA	2012N-4013		UT					North America	United States				SRR5590078;ILLUMINA;Paired;;SRX2847184	Centers for Disease Control and Prevention Enteric Diseases Laboratory Branch
ESC_IA1038AA	2009C-3967		UT	ND	ND	Isolate		North America	United States				SRR6373709;ILLUMINA;Paired;;SRX3468556	Centers for Disease Control and Prevention Enteric Diseases Laboratory Branch
ESC_NA2613AA	PNUSAE025409		UT					North America	United States				SRR9332783;ILLUMINA;Paired;;SRX6099292	PulseNet Next Generation Subtyping Methods Unit
ESC_GA6421AA	A2361_9		UT				2007						traces-0HhOCwq;ILLUMINA;Paired;;NA	Department of Medical Microbiology, UMC Utrecht
ESC_BA8872AA	99958		UT										ERR294535;ILLUMINA;Paired;224;ERX267868	THE SANGER CENTER
ESC_BA9791AA	O88:H-		UT										ERR197229;ILLUMINA;Paired;278;ERX171918	THE SANGER CENTER
ESC_CA1120AA	4281-7		UT										ERR162682;ILLUMINA;Paired;200;ERX138556	THE SANGER CENTER
ESC_CA1246AA	LH-6		UT										ERR144938;ILLUMINA;Paired;200;ERX120866	THE SANGER CENTER
ESC_DA8906AA	BCW_4826		UT	ND	ND	culture							SRR1816438;ILLUMINA;Paired;;SRX888810	UCD-100K
ESC_DA8907AA	BCW_4825		UT	ND	ND	culture							SRR1816437;ILLUMINA;Paired;;SRX888809	UCD-100K
ESC_GA8366AA	TW15818		UT										GCF_000208505;Contig;;;	NCBI
Strain information were adopted from EnteroBase except for those in columns C and D.
a: Strains with identical core gene SNPs are indicated by the same letters.
b: This strain shares an identical core gene SNPs with ESC_LA2967AA (EAOg8).,The wzx sequence was not found in the genome assembly. However, the entire wzx sequence including the primer target sequences for EAOg8 were identified by read mapping.
c: This strain shares an identical core gene SNPs with ESC_HA7856AA (EAOg9). The wzx sequence was truncated in the genome assembly and thus the primer target sequences were not found. However, the entire wzx sequence including the primer target sequences for for EAOg9 and the primer target sequences was identified by read mapping.

## Sheet: Table_S7_glycosyl
Table S7. The results of pfam search of the glycosyltransferases found in 40 EAO-gentypes
pfam ID	accession number	number of hit
Glycos_transf_2	PF00535	51
Glycos_transf_1	PF00534	37
Glyco_trans_1_4	PF13692	13
Glyco_transf_4	PF13439	6
Glyco_transf_52	PF07922	2
Glyco_tran_WbsX	PF14307	2
Glyco_transf_6	PF03414	1
Glyco_transf_11	PF01531	1
Glyco_transf_25	PF01755	1
untypable (no hit)a	-	18
	total	132
a: No homology was identified by Pfam search.
